# Supplementary material for: Anti-Inflammatory and Antioxidant Effects of Leaves and Sheath from Bamboo (Phyllostacys edulis J. Houz)
Source: Antioxidants (Basel). 2023 Jun 8;12(6):1239. doi: 10.3390/antiox12061239 (PMC10294923; doi:10.3390/antiox12061239)
Supplement: Supplementary file 1 [file antioxidants-12-01239-s001.zip]

Archive with 1 entries (1 files):
- antioxidants-2403275-supplementary.pdf
